# Supplementary material for: Low-Cost COTS GNSS Interference Monitoring, Detection, and Classification System
Source: Sensors (Basel). 2023 Mar 25;23(7):3452. doi: 10.3390/s23073452 (PMC10098881; doi:10.3390/s23073452)
Supplement: Supplementary file 1 [file sensors-23-03452-s001.zip]

Archive with 1 entries (1 files):
- sensors-2276358-supplementary.mp4
